# Supplementary material for: Association Between Dysfunctional Parenting Practices and Suspected Gaming Disorder Among Japanese Male Junior High School Students: A Cross-Sectional Study of Parental Assessment
Source: Int J Environ Res Public Health. 2026 Jun 19;23(6):818. doi: 10.3390/ijerph23060818 (PMC13299178; doi:10.3390/ijerph23060818)
Supplement: Supplementary file 1 [file ijerph-23-00818-s001.zip]

Archive with 1 entries (1 files):
- ijerph-4319708-supplementary.pdf
